# Supplementary material for: Effects of Repulsion Parameter and Chain Length of Homopolymers on Interfacial Properties of An/Ax/2BxAx/2/Bm Blends: A DPD Simulation Study
Source: Polymers (Basel). 2021 Jul 16;13(14):2333. doi: 10.3390/polym13142333 (PMC8309644; doi:10.3390/polym13142333)
Supplement: Supplementary file 1 [file polymers-13-02333-s001.zip]

Archive with 1 entries (1 files):
- polymers-1276224-supplementary.pdf
